# Supplementary material for: Voltage-Gated Proton Channel Hv1 Regulates Neuroinflammation and Dopaminergic Neurodegeneration in Parkinson’s Disease Models
Source: Antioxidants (Basel). 2023 Feb 25;12(3):582. doi: 10.3390/antiox12030582 (PMC10044828; doi:10.3390/antiox12030582)
Supplement: Supplementary file 1 [file antioxidants-12-00582-s001.zip]

Archive with 3 entries (3 files):
- Figure S1.tif
- Figure S2.tif
- Supplemental Table S1.pdf
